# Supplementary material for: Metabolic Changes in Avena sativa Crowns Recovering from Freezing
Source: PLoS One. 2014 Mar 27;9(3):e93085. doi: 10.1371/journal.pone.0093085 (PMC3968094; doi:10.1371/journal.pone.0093085)
Supplement: Table S1 — Loading values for the first five principal components. (XLSX) [file pone.0093085.s004.xlsx]

## Sheet: Loadings
Metabolite	Factor 1	Factor 2	Factor 3	Factor 4	Factor 5
Lactate	-0.101772	0.199584	0.0767196	0.122443	-0.0999386
Alanine	-0.111418	0.181901	0.0867161	-0.167714	-0.0150491
Glycolate	-0.0805651	-0.0125326	-0.0694243	0.201744	-0.0721897
β-Alanine	0.0581171	-0.137744	0.114209	0.084798	0.145106
Glycerol	-0.160219	0.105556	0.112317	0.186911	-0.036933
Leucine	0.207293	0.0327603	0.0418993	0.0497318	-0.00927976
Isoleucine	0.206992	0.0708034	0.00447105	0.0185369	-0.0237948
y-Aminobutyrate	-0.013842	0.21571	0.205937	-0.0213234	0.0989692
Fumarate	-0.128417	0.0200844	-0.189343	0.0651354	-0.0903076
Succinate	-0.14448	0.07575	0.156423	0.137103	-0.185502
Butanoate	0.220853	0.051169	-0.0112972	0.041853	0.0163313
Malate	-0.151906	-0.157357	-0.105141	0.124414	0.0542503
Aspartate	0.0300555	-0.265361	0.00885609	-0.0927491	0.0533058
Glutamate	-0.155538	-0.0336034	0.116496	-0.212874	-0.108176
6-Oxoproline	0.214286	0.0924488	-0.00695337	-0.0294779	-0.012026
Lysine	0.171127	-0.0862206	0.00519162	0.00239816	-0.0548999
Phenylalanine	0.0482258	-0.0778408	0.137143	0.134485	0.0271733
Cis-Aconitate	-0.115318	-0.0829808	0.133306	-0.142043	-0.167272
Citrate	-0.207677	0.0945023	-0.00643174	-0.0407587	-0.0183312
Isocitrate	-0.167962	0.0812202	0.0567137	0.0525912	0.0592366
Vanillic acid	-0.045114	0.00321074	0.200672	0.189435	0.283154
Linoleic acid	0.0168409	0.19335	-0.0923799	0.12353	-0.0776039
Stearic acid	-0.0991098	0.0611362	0.0753415	0.191104	0.321274
Histidine	0.190956	-0.00869356	0.0483917	0.0267959	-0.0403633
Cinnamic	-0.196826	-0.0780116	0.0373201	0.139834	0.0362979
Valine	0.213406	0.0945567	-0.0151353	-0.00622961	0.00653797
Proline	0.178043	0.161235	-0.0401843	-0.0791588	-0.0132947
Serine	0.0398922	0.208585	0.0586956	-0.230511	0.0205623
Threonine	0.197432	-0.0163301	0.0218468	-0.0825855	-0.00964329
Phosphoric acid	0.0323528	-0.251813	0.0662124	0.131884	0.107816
Asparagine	0.189025	0.093518	0.0993342	-0.0797478	-0.0406076
Tryptophan	0.184828	-0.0471979	0.0606873	0.017231	-0.0787162
Glycine	0.0766772	0.246067	-0.00256608	0.0632323	-0.153075
Arginine	0.200226	5.11117e-05	0.0507455	0.0260304	-0.039777
Acetate	0.0660048	0.0996444	0.0689453	0.117257	-0.0481708
2,5-furandione	-0.0818188	0.143938	-0.0187378	-0.227457	0.172941
Rythronic acid	0.182939	-0.0161163	0.166755	-0.00960059	0.00760708
Erythritol	-0.0182659	0.188043	-0.224517	0.0219147	0.0235841
Arabinoate	-0.0014985	-0.123849	0.114184	0.21617	0.262449
2-keto-gluconate	0.0680159	-0.0585034	0.192008	0.224273	0.0421685
Piperidinecarboxylate	0.213026	0.0193252	0.0790158	-0.0105353	-0.0695998
Arabinose	0.130106	-0.0532712	0.202612	0.00203695	-0.163638
Mannose	0.000878255	0.0815338	-0.286101	-0.0823076	0.0664663
Xylulose	-0.0839745	0.169663	-0.220183	-0.0464672	0.154148
Erythrose	-0.0422079	0.225246	-0.0126485	-0.0340936	0.210844
4-keto-glucose	-0.0629478	0.252412	0.0611139	0.118984	-0.0146395
Myo-inositol	-0.049032	0.170665	0.148334	-0.156516	0.0618274
Palmitic acid	0.0058958	0.170251	0.12938	0.162922	-0.171267
Bis-propyl-phosphoric acid	0.0249851	-0.0567204	0.297189	-0.10305	-0.00770433
Dihydroxy-coumarin	-0.0201317	-0.053132	0.00154436	-0.0463106	-0.0192127
Glucuronate	-0.127193	-0.0881239	0.217166	-0.0495888	-0.156196
Gulose	-0.114587	0.0438245	0.220564	-0.200721	0.0713515
Linolenic acid	-0.0858199	0.146915	0.119775	0.211587	-0.166325
Fructose	0.0461011	0.179128	-0.147325	0.237172	0.0509591
Turanose	0.0819455	0.0579595	0.0639534	-0.249901	0.26024
Melibiose	-0.142151	0.0394034	0.264502	-0.034254	-0.00242386
Sucrose	-0.161595	-0.150099	-0.0416748	-0.148822	-0.107227
Galactose	0.0829271	0.17523	0.131872	0.11947	0.089287
Glucose	0.0887628	-0.0583486	-0.0488958	0.0788194	0.402833
Palatinose	-0.049939	0.0809308	0.182008	-0.169768	0.259432
